# Supplementary material for: Paper-and-Pencil vs. Electronic Patient Records: Analyzing Time Efficiency, Personnel Requirements, and Usability Impacts on Healthcare Administration
Source: J Clin Med. 2024 Oct 18;13(20):6214. doi: 10.3390/jcm13206214 (PMC11508257; doi:10.3390/jcm13206214)
Supplement: Supplementary file 1 [file jcm-13-06214-s001.zip]

Archive with 1 entries (1 files):
- jcm-3242939-supplementary.pdf
